# Supplementary material for: The role of maize (Zea mays) radicle root hairs in seedling establishment under adverse phosphorus and water seedbed conditions
Source: Ann Bot. 2025 Jul 9;136(5-6):1115–30. doi: 10.1093/aob/mcaf142 (PMC12682883; doi:10.1093/aob/mcaf142)
Supplement: mcaf142_Supplementary_Data [file mcaf142_supplementary_data.zip]

Archive with 2 entries (2 files):
- mcaf142_Supplementary_Data.zip
- Supplementary Information_Tascaetal_revision.pdf
